# Supplementary material for: Acceptance of the Human Papillomavirus Vaccine among General Men and Men with a Same-Sex Orientation and Its Influencing Factors: A Systematic Review and Meta-Analysis
Source: Vaccines (Basel). 2023 Dec 22;12(1):16. doi: 10.3390/vaccines12010016 (PMC10819436; doi:10.3390/vaccines12010016)
Supplement: Supplementary file 1 [file vaccines-12-00016-s001.zip]

Archive with 1 entries (1 files):
- vaccines-2716278-supplementary.pdf
